# Supplementary material for: A Novel Salivary Sensor with Integrated Au Electrodes and Conductivity Meters for Screening of Diabetes
Source: Biosensors (Basel). 2023 Jul 2;13(7):702. doi: 10.3390/bios13070702 (PMC10377178; doi:10.3390/bios13070702)
Supplement: Supplementary file 1 [file biosensors-13-00702-s001.zip]

Archive with 1 entries (1 files):
- biosensors-2418143-supplementary.pdf
